# Supplementary material for: Risk versus reward: host dependent parasite mortality rates and phenotypes in the facultative generalist Triphysaria versicolor
Source: BMC Plant Biol. 2019 Aug 1;19:334. doi: 10.1186/s12870-019-1856-1 (PMC6669981; doi:10.1186/s12870-019-1856-1)
Supplement: Supplementary file 3 — Archive containing the ImageJ macro. (IJM 2 kb) [file 12870_2019_1856_MOESM3_ESM.ijm]

run("Duplicate...", "title=2-17-C-1.tif")
run("Split Channels")
selectWindow("2-17-C-1.tif (red)")
run("Set Measurements...", "area mean modal min perimeter display add redirect=[2-17-C-1.tif (red)] decimal=3")
//run("Threshold...")
setAutoThreshold("MaxEntropy dark")
run("Analyze Particles...", "size=500-100000 display add")
roiManager("Show All with labels")
roiManager("Show All")
roiManager("Combine")
setBackgroundColor(0, 0, 0)
run("Clear Outside")
selectWindow("2-17-C-1.tif (blue)")
roiManager("Combine")
run("Clear Outside")
selectWindow("2-17-C-1.tif (green)")
roiManager("Combine")
run("Clear Outside")
roiManager("Combine")
roiManager("Delete")
roiManager("Show None")
selectWindow("2-17-C-1.tif (green)")
setAutoThreshold("Minimum")
roiManager("Show All with labels")
roiManager("Show All")
run("Analyze Particles...", "size=1-100000 display add")
roiManager("Combine")
setForegroundColor(0, 0, 0)
run("Fill", "slice")
selectWindow("2-17-C-1.tif (blue)")
roiManager("Combine")
run("Fill", "slice")
selectWindow("2-17-C-1.tif (red)")
roiManager("Combine")
run("Fill", "slice")
roiManager("Combine")
roiManager("Delete")
selectWindow("2-17-C-1.tif (green)")
roiManager("Show None")
run("Set Measurements...", "area mean modal min perimeter display add redirect=[2-17-C-1.tif (green)] decimal=3")
setThreshold(1, 255)
roiManager("Show All with labels")
roiManager("Show All")
run("Analyze Particles...", "size=500-100000 show=Outlines display add")
selectWindow("2-17-C-1.tif (red)")
roiManager("Show None")
run("Set Measurements...", "area mean modal min perimeter display add redirect=[2-17-C-1.tif (red)] decimal=3")
setThreshold(1, 255)
roiManager("Show All with labels")
roiManager("Show All")
run("Analyze Particles...", "size=500-100000 display add")
selectWindow("2-17-C-1.tif (blue)")
roiManager("Show None")
run("Set Measurements...", "area mean modal min perimeter display add redirect=[2-17-C-1.tif (blue)] decimal=3")
setThreshold(1, 255)
roiManager("Show All with labels")
roiManager("Show All")
run("Analyze Particles...", "size=500-100000 display add")
roiManager("Combine")
roiManager("Delete")
selectWindow("2-17-C-1.tif (green)")
close()
selectWindow("2-17-C-1.tif (blue)")
close()
selectWindow("2-17-C-1.tif (red)")
close()
